# Supplementary material for: Application of Dynamic and Static Light Scattering for Size and Shape Characterization of Small Extracellular Nanoparticles in Plasma and Ascites of Ovarian Cancer Patients
Source: Int J Mol Sci. 2021 Nov 30;22(23):12946. doi: 10.3390/ijms222312946 (PMC8657631; doi:10.3390/ijms222312946)
Supplement: Supplementary file 1 [file ijms-22-12946-s001.zip]

Archive with 1 entries (1 files):
- ijms-1493300-supplementary.pdf
